# Supplementary material for: Bioactive Co(II), Ni(II), and Cu(II) Complexes Containing a Tridentate Sulfathiazole-Based (ONN) Schiff Base
Source: Molecules. 2021 May 20;26(10):3062. doi: 10.3390/molecules26103062 (PMC8161335; doi:10.3390/molecules26103062)
Supplement: Supplementary file 1 [file molecules-26-03062-s001.zip]

Archive with 1 entries (1 files):
- molecules-1199494-supplementary.pdf
